# Supplementary material for: Reconstruction and Validation of RefRec: A Global Model for the Yeast Molecular Interaction Network
Source: PLoS One. 2010 May 14;5(5):e10662. doi: 10.1371/journal.pone.0010662 (PMC2871048; doi:10.1371/journal.pone.0010662)
Supplement: Table S1 — Unconditionally essential genes and their enrichments in GO Biological Processes. (0.10 MB XLS) [file pone.0010662.s001.xls]

## Sheet: Unconditionally essential genes
Unconditionally essential genes
Systematic name
YGR029W
YLR033W
YOL040C
YLR397C
YLR197W
YNL062C
YJL026W
YDL098C
YBR167C
YPL146C
YDL055C
YKL088W
YGR099W
YLL018C
YLR007W
YKL078W
YBR123C
YLL011W
YJL086C
YMR049C
YPR142C
YKR004C
YGL123W
YOR256C
YLR086W
YDL148C
YGL103W
YLR424W
YPR025C
YIL142W
YOR250C
YGL030W
YBR011C
YJL085W
YKL035W
YDR341C
YGL001C
YGL065C
YHR128W
YHR090C
YLR010C
YNL207W
YPL011C
YGL150C
YDL004W
YBR198C
YFR051C
YIR010W
YEL026W
YLR100W
YIL091C
YOR117W
YPL122C
YMR149W
YBR254C
YKL153W
YOR282W
YER043C
YHR020W
YMR076C
YDL150W
YGR218W
YER126C
YOR060C
YBL097W
YGR046W
YPR105C
YIR015W
YKL083W
YDR429C
YLR215C
YLR106C
YPL218W
YNL308C
YPL252C
YOL005C
YOL134C
YDR091C
YLR276C
YIL143C
YJL097W
YFR027W
YHR063C
YLR230W
YDR118W
YOR176W
YPR041W
YDL163W
YDL016C
YLR347C
YOR119C
YMR220W
YDR302W
YMR113W
YNL313C
YJR067C
YLL004W
YIL019W
YGR265W
YKL013C
YJR064W
YLR196W
YPL117C
YNL118C
YGR119C
YHR089C
YGR198W
YPL160W
YPL124W
YHR085W
YMR059W
YDL145C
YPL007C
YER082C
YMR260C
YGR073C
YBR029C
YJL009W
YMR093W
YBR193C
YLR145W
YMR290C
YDR246W
YPR110C
YCR012W
YDR398W
YAL033W
YPR082C
YJL167W
YOR310C
YGR091W
YDL060W
YML046W
YPR182W
YDL014W
YKR083C
YHR172W
YLR105C
YDR240C
YGR211W
YLR029C
YKL033W
YPR107C
YDR196C
YJR013W
YCR072C
YLR132C
YBR004C
YIL062C
YNL152W
YBR124W
YPL044C
YCR035C
YOR095C
YMR146C
YML015C
YEL035C
YJL109C
YCL018W
YLR249W
YHR188C
YKL122C
YFR003C
YKL060C
YLR116W
YGL069C
YPL266W
YGR145W
YAR008W
YDL205C
YLR275W
YPR088C
YNL158W
YJR123W
YLR457C
YDR023W
YKL104C
YGL068W
YNL282W
YDR361C
YMR005W
YGL172W
YBL077W
YPL243W
YDR303C
YMR203W
YOL066C
YDL221W
YDR454C
YLR438C-A
YBL035C
YPL211W
YLR198C
YOR148C
YLR009W
YDR177W
YDL217C
YNL112W
YKL112W
YNL317W
YOR272W
YGL128C
YKL082C
YKR063C
YHR062C
YPL251W
YJL002C
YDR413C
YDR232W
YER127W
YDR373W
YER147C
YOR210W
YIR011C
YJL074C
YIL048W
YGR013W
YIL051C
YJL015C
YML125C
YMR301C
YOR133W
YGR191W
YGL239C
YBL030C
YGR002C
YOR287C
YGR030C
YJL031C
YGL169W
YNL002C
YNL260C
YKL108W
YDR086C
YOR143C
YPR108W
YDL087C
YOR004W
YMR281W
YLR458W
YHR039C-A
YPR033C
YDL092W
YLR272C
YIL061C
YMR197C
YGR190C
YOR353C
YKL014C
YNL181W
YOR102W
YNR054C
YHR070W
YGR090W
YDR187C
YHR040W
YOR110W
YKL089W
YNL007C
YKR071C
YLR440C
YCR042C
YML130C
YKL195W
YNL240C
YOR194C
YIL083C
YPL143W
YJL195C
YLR076C
YER038C
YMR112C
YML093W
YCL043C
YOL146W
YLR060W
YOR146W
YPR186C
YIL144W
YJL010C
YKL095W
YDR188W
YGR175C
YGR095C
YOR169C
YJR065C
YPL093W
YNR003C
YNL039W
YJR002W
YNL189W
YLR259C
YDR201W
YHR187W
YDR527W
YLL034C
YGR128C
YLL008W
YDR327W
YJL061W
YLR409C
YGR264C
YJR112W
YOR218C
YML023C
YKR081C
YGL047W
YJL032W
YGL142C
YOL077C
YDR416W
YGR158C
YPL233W
YDR053W
YLR316C
YBL018C
YDL007W
YPR056W
YHR019C
YPL238C
YJL143W
YEL058W
YLR101C
YGL112C
YBR118W
YBL040C
YOR145C
YNL113W
YML114C
YCL031C
YFR004W
YJL202C
YDR064W
YER009W
YNL026W
YGL091C
YBR196C
YEL055C
YOR174W
YHR065C
YGR251W
YDR449C
YOR335C
YLR153C
YJL025W
YBR211C
YOR077W
YML043C
YDR041W
YDR367W
YPL235W
YDR365C
YDL153C
YDL141W
YGL245W
YPR085C
YGR094W
YJL041W
YKL152C
YOR168W
YCL041C
YJR072C
YJR023C
YPR035W
YFL045C
YLR379W
YGL102C
YGL145W
YMR308C
YDL031W
YKL019W
YPL028W
YOL094C
YMR013C
YNR046W
YNL310C
YHR074W
YKL154W
YNL149C
YPR136C
YOR232W
YIR022W
YPL175W
YDL166C
YER099C
YNL096C
YDR412W
YLR129W
YDR331W
YGL092W
YPR019W
YOR236W
YLL037W
YDR280W
YOL144W
YJR041C
YGL137W
YKL036C
YOR373W
YMR288W
YJL173C
YDR238C
YPR190C
YGR065C
YOR370C
YOR340C
YDR355C
YJL035C
YGL247W
YKL021C
YMR211W
YDL208W
YLR147C
YJL014W
YOR203W
YPL043W
YIL109C
YJL039C
YJL054W
YNL182C
YKL125W
YDR531W
YOR103C
YPL151C
YGR278W
YCL067C
YCR057C
YLR140W
YJR016C
YDR044W
YJL072C
YPR137W
YPL131W
YBL074C
YDR145W
YHR083W
YAL003W
YPR169W
YKR038C
YAL034C-B
YBR153W
YAL034W-A
YNL256W
YLR323C
YPR177C
YGR280C
YKL099C
YMR314W
YGR245C
YIR012W
YJL050W
YBR142W
YER048W-A
YHR068W
YDR385W
YBR257W
YJR141W
YBR070C
YPR144C
YDR526C
YMR128W
YPR113W
YGL135W
YHR196W
YHR072W
YLR459W
YNL114C
YER136W
YOL069W
YFL022C
YBR243C
YBL092W
YBR102C
YER157W
YHR069C
YLR002C
YJR012C
YOR074C
YPR176C
YKL141W
YDR324C
YDR060W
YGR114C
YDL103C
YMR131C
YNL221C
YER023W
YDR472W
YOL022C
YOR294W
YPL076W
YML025C
YLR222C
YDR325W
YDL045C
YMR208W
YDR339C
YDR167W
YBR038W
YBR089W
YHR190W
YGR277C
YPL126W
YOR319W
YLR175W
YPR162C
YGL111W
YGL055W
YOR224C
YPL142C
YJL081C
YNR053C
YHL015W
YBR152W
YNL150W
YGR103W
YDR288W
YDR211W
YCR054C
YLR066W
YHR088W
YDL097C
YPL094C
YDR434W
YJL069C
YPL063W
YDR396W
YOL038W
YMR185W
YDL196W
YDR180W
YOL102C
YDR013W
YJR089W
YLR340W
YCR013C
YLR243W
YER006W
YLR051C
YOR159C
YGL093W
YFL024C
YKL018W
YLR163C
YCL059C
YOR281C
YNL263C
YGR024C
YPL255W
YGR147C
YLR022C
YOR063W
YER112W
YDR437W
YPR034W
YNL247W
YOL133W
YLR088W
YJL104W
YDR292C
YER168C
YJL008C
YPL128C
YBR190W
YDR016C
YMR290W-A
YIL104C
YOR362C
YNL245C
YHR098C
YBR110W
YKL024C
YLR008C
YKL173W
YBR049C
YKL180W
YDL008W
YGL225W
YDR487C
YDR236C
YMR236W
YNL061W
YOL026C
YHR122W
YDR235W
YGL186C
YPR080W
YGR048W
YLR317W
YOR261C
YDR299W
YBR111W-A
YIL026C
YML105C
YDR190C
YBL004W
YBR002C
YLR115W
YPL220W
YDL111C
YML092C
YKL172W
YFR042W
YGR216C
YDL193W
YPR133W-A
YJL087C
YDR172W
YKL111C
YKR025W
YOL010W
YDL139C
YDL147W
YFL017C
YMR227C
YHR174W
YHR197W
YGR074W
YPL012W
YKR022C
YJR022W
YOR206W
YBR080C
YNL284C
YBR192W
YGL201C
YNL132W
YDR460W
YNL124W
YBR247C
YKL192C
YDR141C
YKL006C-A
YPL210C
YOL021C
YMR298W
YDL143W
YDR301W
YNR043W
YJL111W
YLR339C
YIL078W
YDL152W
YBR236C
YHR036W
YER036C
YJR093C
YOR020C
YPL083C
YOR056C
YDL105W
YDR376W
YKR068C
YKR079C
YIL003W
YER104W
YPR048W
YFL017W-A
YAL032C
YHR186C
YPR112C
YGL074C
YHR148W
YPR143W
YLL031C
YGR115C
YGR267C
YIL022W
YHR143W-A
YGR185C
YDR021W
YLL035W
YPL010W
YOR262W
YNL075W
YNL110C
YKL186C
YOL127W
YBL073W
YMR212C
YOL078W
YLR298C
YGR253C
YGL134W
YMR134W
YBL076C
YOL097C
YNL306W
YDR267C

## Sheet: Enrichments
Significantly enriched GO Biological Processes of the unconditionally essential genes
The category names in bold were considered representative and are presented in the journal diagram (Figure 5).
Category	Definition	Category ID	P-value (two-sided Fishers exact probability test)	Number of all entities	Number of found entities	Number of expected entities
GO/biological_process	Those processes specifically pertinent to the functioning of integrated living units: cells, tissues, organs, and organisms. A process is a collection of molecular events with a defined beginning and end.	GO:0008150	2.25e-23	4920	601	498
GO/cellular_process	Processes that are carried out at the cellular level, but are not necessarily restricted to a single cell. For example, cell communication occurs among more than one cell, but occurs at the cellular level.	GO:0009987	1.56e-35	4460	589	451
GO/metabolism	Processes that cause many of the chemical changes in living organisms, including anabolism and catabolism. Metabolic processes typically transform small molecules, but also include macromolecular processes such as DNA repair and replication, and protein synthesis and degradation.	GO:0008152	1.45e-25	3660	497	370
GO/cellular_metabolic_process	The chemical reactions and pathways by which individual cells transform chemical substances.	GO:0044237	2.71e-24	3400	469	344
GO/primary_metabolic_process	Reactions involving those compounds which are formed as a part of the normal anabolic and catabolic processes. These processes take place in most, if not all, cells of the organism.	GO:0044238	2.65e-22	3320	456	336
GO/macromolecule_metabolic_process	The chemical reactions and pathways involving macromolecules, large molecules including proteins, nucleic acids and carbohydrates.	GO:0043170	1.76e-29	2850	428	289
GO/cell_organization_and_biogenesis	A process that is carried out at the cellular level which results in the formation, arrangement of constituent parts, or disassembly of a cellular component; includes the plasma membrane and any external encapsulating structures such as the cell wall and cell envelope.	GO:0016043	4.59e-25	2290	357	232
GO/biopolymer_metabolic_process	The chemical reactions and pathways involving biopolymers, long, repeating chains of monomers found in nature e.g. polysaccharides and proteins.	GO:0043283	1.27e-29	2140	351	216
GO/nucleobase_nucleoside_nucleotide_and_nucleic_acid_metabolism	The chemical reactions and pathways involving nucleobases, nucleosides, nucleotides and nucleic acids.	GO:0006139	1.36e-32	1700	307	172
GO/RNA_metabolism	The chemical reactions and pathways involving RNA, ribonucleic acid, one of the two main type of nucleic acid, consisting of a long, unbranched macromolecule formed from ribonucleotides joined in 3',5'-phosphodiester linkage.	GO:0016070	8.14e-46	1140	261	115
GO/organelle_organization_and_biogenesis	A process that is carried out at the cellular level which results in the formation, arrangement of constituent parts, or disassembly of any organelle within a cell.	GO:0006996	3.92e-26	1340	247	135
GO/RNA_processing	Any process involved in the conversion of one or more primary RNA transcripts into one or more mature RNA molecules.	GO:0006396	3.89e-71	436	179	44.1
GO/protein_metabolism	The chemical reactions and pathways involving a specific protein, rather than of proteins in general. Includes protein modification.	GO:0019538	0.00862	1490	178	151
GO/cellular_macromolecule_metabolic_process	The chemical reactions and pathways involving macromolecules, large molecules including proteins, nucleic acids and carbohydrates, as carried out by individual cells.	GO:0044260	0.0247	1480	173	149
GO/ribonucleoprotein_complex_biogenesis_and_assembly	The cellular process by which a complex containing RNA and proteins, is synthesized, aggregates, and bonds together.	GO:0022613	2.25e-66	414	169	41.9
GO/cellular_protein_metabolic_process	The chemical reactions and pathways involving a specific protein, rather than of proteins in general, occurring at the level of an individual cell. Includes protein modification.	GO:0044267	0.0152	1420	169	144
GO/ribosome_biogenesis_and_assembly	The process of the formation of the constituents of the ribosome subunits, their assembly, and their transport to the sites of protein synthesis.	GO:0042254	4.51e-69	347	157	35.1
GO/biosynthesis	The energy-requiring part of metabolism in which simpler substances are transformed into more complex ones, as in growth and other biosynthetic processes.	GO:0009058	1.88e-06	1040	150	105
GO/rRNA_processing	Any process involved in the conversion of a primary ribosomal RNA (rRNA) transcript into a mature rRNA molecule.	GO:0006364	3.81e-70	184	115	18.6
GO/rRNA_metabolism	The chemical reactions and pathways involving rRNA, ribosomal RNA, a structural constituent of ribosomes.	GO:0016072	1.53e-67	191	115	19.3
GO/macromolecule_biosynthesis	The chemical reactions and pathways resulting in the formation of macromolecules, large molecules including proteins, nucleic acids and carbohydrates.	GO:0009059	2.16e-08	598	103	60.5
GO/cellular_localization	The processes by which a substance or cellular entity, such as a protein complex or organelle, is transported to, and/or maintained in, a specific location within or in the membrane of a cell.	GO:0051641	4.81e-06	663	103	67.1
GO/establishment_of_cellular_localization	The directed movement of a substance or cellular entity, such as a protein complex or organelle, to a specific location within, or in the membrane of, a cell.	GO:0051649	3.96e-06	629	99	63.6
GO/cell_differentiation	The process whereby relatively unspecialized cells, e.g. embryonic or regenerative cells, acquire specialized structural and/or functional features that characterize the cells, tissues, or organs of the mature organism or some other relatively stable phase of the organism's life history. Differentiation includes the processes involved in commitment of a cell to a specific fate.	GO:0030154	0.00183	699	95	70.7
GO/cellular_developmental_process	A biological process whose specific outcome is the progression of a cell over time from an initial condition to a later condition.	GO:0048869	0.00183	699	95	70.7
GO/intracellular_transport	The directed movement of substances within a cell.	GO:0046907	2.23e-06	575	93	58.2
GO/cell_development	The process whose specific outcome is the progression of the cell over time, from its formation to the mature structure. Cell development does not include the steps involved in committing a cell to a specific fate.	GO:0048468	1.78e-05	595	92	60.2
GO/macromolecule_localization	The processes by which a macromolecule is transported to, or maintained in, a specific location.	GO:0033036	5.69e-06	569	91	57.6
GO/cellular_component_assembly	A cellular process that results in the assembly of a part of the cell.	GO:0022607	4.34e-06	552	89	55.9
GO/protein_localization	The processes by which a protein is transported to, or maintained in, a specific location.	GO:0008104	1.41e-06	515	86	52.1
GO/protein_transport	The directed movement of proteins into, out of, within or between cells.	GO:0015031	5.37e-07	494	85	50
GO/establishment_of_protein_localization	The directed movement of a protein to a specific location.	GO:0045184	9.98e-07	502	85	50.8
GO/macromolecule_complex_assembly	The aggregation and bonding together of a set of macromolecules to form a complex.	GO:0065003	1.79e-13	367	84	37.1
GO/intracellular_protein_transport	The directed movement of proteins in a cell, including the movement of proteins between specific compartments or structures within a cell, such as organelles of a eukaryotic cell.	GO:0006886	4.84e-10	332	71	33.6
GO/mRNA_metabolism	The chemical reactions and pathways involving mRNA, messenger RNA, which is responsible for carrying the coded genetic 'message', transcribed from DNA, to sites of protein assembly at the ribosomes.	GO:0016071	1.4e-16	246	70	24.9
GO/protein_targeting	The process of targeting specific proteins to particular membrane-bound subcellular organelles. Usually requires an organelle specific protein sequence motif.	GO:0006605	5.13e-10	274	62	27.7
GO/mRNA_processing	Any process involved in the conversion of a primary mRNA transcript into one or more mature mRNA(s) prior to translation into polypeptide.	GO:0006397	3.05e-16	199	61	20.1
GO/protein_biosynthesis	The chemical reactions and pathways resulting in the formation of a protein. This is a ribosome-mediated process in which the information in messenger RNA (mRNA) is used to specify the sequence of amino acids in the protein.	GO:0006412	0.00131	390	59	39.5
GO/tRNA_metabolism	The chemical reactions and pathways involving tRNA, transfer RNA, a class of relatively small RNA molecules responsible for mediating the insertion of amino acids into the sequence of nascent polypeptide chains during protein synthesis. Transfer RNA is characterized by the presence of many unusual minor bases, the function of which has not been completely established.	GO:0006399	2.2e-16	141	50	14.3
GO/RNA_splicing	The process of removing sections of the primary RNA transcript to remove sequences not present in the mature form of the RNA and joining the remaining sections to form the mature form of the RNA.	GO:0008380	1.06e-14	143	48	14.5
GO/secretory_pathway	The pathway along which proteins and other substances are moved around and out of the cell. After synthesis on the ribosomes of the endoplasmic reticulum (ER), completed polypeptide chains are moved to the Golgi complex and subsequently sorted to various destinations. Proteins synthesized and sorted in the secretory pathway include not only those that are secreted from the cell but also enzymes a…	GO:0045045	0.00012	257	46	26
GO/cellular_secretion	The regulated release of a substance by a cell.	GO:0032940	0.00015	262	46	26.5
GO/secretion	The regulated release of a substance by a cell, a group of cells, or a tissue.	GO:0046903	0.00015	262	46	26.5
GO/mitotic_cell_cycle	Progression through the phases of the mitotic cell cycle, the most common eukaryotic cell cycle, in which a cell is duplicated without changing ploidy; comprises four successive phases called G1, S, G2, and M.	GO:0000278	0.00299	297	46	30.1
GO/protein-RNA_complex_assembly	The aggregation and bonding together of proteins and RNA molecules to form a ribonucleoprotein complex.	GO:0022618	9.08e-12	135	42	13.7
GO/nuclear_mRNA_splicing_via_spliceosome	The joining together of exons from one or more primary transcripts of nuclear messenger RNA (mRNA) and the excision of intron sequences, via a spliceosomal mechanism, so that mRNA consisting only of the joined exons is produced.	GO:0000398	2.42e-14	97	38	9.81
GO/RNA_splicing_via_transesterification_reactions_with_bulged_adenosine_as_nucleophile	Splicing of RNA via a series of two transesterification reactions with a bulged adenosine residue from the intron branch point as the initiating nucleophile. When the initial RNA for the splicing reaction is a single molecule (cis splicing), the excised intron is released in a lariat structure.	GO:0000377	3.58e-14	98	38	9.92
GO/RNA_splicing_via_transesterification_reactions	Splicing of RNA via a series of two transesterification reactions.	GO:0000375	4.69e-13	105	38	10.6
GO/cellular_lipid_metabolic_process	The chemical reactions and pathways involving lipids, as carried out by individual cells.	GO:0044255	0.0343	255	36	25.8
GO/processing_of_20S_pre-rRNA	NULL	GO:0030490	6.52e-26	44	34	4.45
GO/ribosomal_large_subunit_biogenesis	The formation of the constituents of the large ribosomal subunit, their assembly, and their transport to the sites of protein synthesis.	GO:0042273	3.24e-17	63	33	6.37
GO/lipid_biosynthesis	The chemical reactions and pathways resulting in the formation of lipids, compounds soluble in an organic solvent but not, or sparingly, in an aqueous solvent.	GO:0008610	1.43e-05	143	32	14.5
GO/mitosis	Progression through mitosis, the division of the eukaryotic cell nucleus to produce two daughter nuclei that, usually, contain the identical chromosome complement to their mother.	GO:0007067	0.00509	194	32	19.6
GO/M_phase_of_mitotic_cell_cycle	Progression through M phase, the part of the mitotic cell cycle during which mitosis and cytokinesis take place.	GO:0000087	0.00528	195	32	19.7
GO/nuclear_transport	The directed movement of substances into, out of, or within the nucleus.	GO:0051169	4.99e-06	123	30	12.4
GO/nucleocytoplasmic_transport	The directed movement of molecules between the nucleus and the cytoplasm.	GO:0006913	9.97e-06	129	30	13.1
GO/ribosome_assembly	The aggregation and bonding together of the mature ribosome and of its subunits.	GO:0042255	1.66e-12	63	28	6.37
GO/protein_import	The directed movement of proteins into a cell or organelle.	GO:0017038	4.93e-06	113	28	11.4
GO/chromosome_segregation	The process by which genetic material, in the form of chromosomes, is organized and then physically separated and apportioned to two or more sets.	GO:0007059	0.000304	130	27	13.2
GO/tRNA_processing	The process by which a pre-tRNA molecule is converted to a mature tRNA, ready for addition of an aminoacyl group.	GO:0008033	3.27e-08	80	26	8.09
GO/nuclear_export	The directed movement of substances out of the nucleus.	GO:0051168	4.15e-06	100	26	10.1
GO/ribosomal_subunit_assembly	The assembly of the ribosomal subunits from their constituent components.	GO:0042257	3.02e-10	53	23	5.36
GO/ribosomal_large_subunit_assembly_and_maintenance	The maintenance and assembly of the large ribosomal subunit from its constituent parts.	GO:0000027	1.83e-12	40	22	4.05
GO/transcription_initiation	Processes involved in the assembly of the RNA polymerase complex at the promoter region of a DNA template resulting in the subsequent synthesis of RNA from that promoter.	GO:0006352	1.19e-07	59	21	5.97
GO/RNA_modification	The covalent alteration of one or more nucleotides within RNA, resulting in a change in the properties of the RNA.	GO:0009451	3.01e-06	70	21	7.08
GO/protein-DNA_complex_assembly	The aggregation and bonding together of proteins and DNA molecules to form a protein-DNA complex.	GO:0065004	0.000213	88	21	8.9
GO/protein-nucleus_export	The directed movement of a protein from the nucleus into the cytoplasm.	GO:0006611	1.12e-07	54	20	5.46
GO/mitochondrial_transport	Transport of substances into, out of or within a mitochondrion.	GO:0006839	5.64e-06	67	20	6.78
GO/membrane_lipid_biosynthesis	The chemical reactions and pathways resulting in the formation of membrane lipids, any lipid found in or associated with a biological membrane.	GO:0046467	9.67e-05	80	20	8.09
GO/ER_to_Golgi_transport	The directed movement of substances from the endoplasmic reticulum (ER) to the Golgi, mediated by COP II vesicles. Small COP II coated vesicles form from the ER and then fuse directly with the cis-Golgi. Larger structures are transported along microtubules to the cis-Golgi.	GO:0006888	0.00487	105	20	10.6
GO/amino_acid_activation	The modification of an amino acid to an active form, for incorporation into a peptide, protein or other macromolecule.	GO:0043038	9.62e-10	39	19	3.95
GO/tRNA_aminoacylation	The synthesis of aminoacyl tRNA by the formation of an ester bond between the 3'-hydroxyl group of the most 3' adenosine of the tRNA, usually catalyzed by the cognate aminoacyl-tRNA ligase. A given aminoacyl-tRNA ligase aminoacylates all species of an isoaccepting group of tRNA molecules.	GO:0043039	9.62e-10	39	19	3.95
GO/tRNA_aminoacylation_for_protein_translation	The synthesis of aminoacyl tRNA by the formation of an ester bond between the 3'-hydroxyl group of the most 3' adenosine of the tRNA, to be used in ribosome-mediated polypeptide synthesis.	GO:0006418	9.62e-10	39	19	3.95
GO/lipoprotein_biosynthesis	The chemical reactions and pathways resulting in the formation of any conjugated, water-soluble protein in which the nonprotein moiety consists of a lipid or lipids.	GO:0042158	4.44e-08	47	19	4.76
GO/lipoprotein_metabolism	The chemical reactions and pathways involving any conjugated, water-soluble protein in which the nonprotein moiety consists of a lipid or lipids.	GO:0042157	4.44e-08	47	19	4.76
GO/protein_lipidation	The covalent or non-covalent attachment of lipid moieties to an amino acid in a protein.	GO:0006497	4.44e-08	47	19	4.76
GO/protein-mitochondrial_targeting	The process of directing proteins towards and into the mitochondrion, mediated by mitochondrial proteins that recognize signals contained within the imported protein.	GO:0006626	4.22e-07	53	19	5.36
GO/phospholipid_biosynthesis	The chemical reactions and pathways resulting in the formation of phospholipids, any lipid containing phosphoric acid as a mono- or diester.	GO:0008654	8.17e-06	63	19	6.37
GO/phospholipid_metabolism	The chemical reactions and pathways involving phospholipids, any lipid containing phosphoric acid as a mono- or diester.	GO:0006644	0.0129	105	19	10.6
GO/nucleobase_nucleoside_nucleotide_and_nucleic_acid_transport	The directed movement of nucleobases, nucleosides, nucleotides and nucleic acids, into, out of, within or between cells.	GO:0015931	0.0334	107	18	10.8
GO/phosphoinositide_biosynthesis	The chemical reactions and pathways resulting in the formation of phosphoinositides, any of a class of glycerophospholipids in which the phosphatidyl group is esterified to the hydroxyl group of inositol.	GO:0046489	7.45e-11	28	17	2.83
GO/glycerophospholipid_biosynthesis	The chemical reactions and pathways resulting in the formation of glycerophospholipids, any derivative of glycerophosphate that contains at least one O-acyl, O-alkyl, or O-alkenyl group attached to the glycerol residue.	GO:0046474	4.5e-09	34	17	3.44
GO/protein_import_into_mitochondrion	The directed movement of a protein from the cytoplasm to the mitochondrion.	GO:0043681	3.76e-08	38	17	3.84
GO/phosphoinositide_metabolism	The chemical reactions and pathways involving phosphoinositides, any of a class of glycerophospholipids in which the phosphatidyl group is esterified to the hydroxyl group of inositol. They are important constituents of cell membranes.	GO:0030384	3.38e-07	43	17	4.35
GO/glycerophospholipid_metabolism	The chemical reactions and pathways involving glycerophospholipids, any derivative of glycerophosphate that contains at least one O-acyl, O-alkyl, or O-alkenyl group attached to the glycerol residue.	GO:0006650	1.7e-05	55	17	5.56
GO/cofactor_biosynthetic_process	The chemical reactions and pathways resulting in the formation of a cofactor, a substance that is required for the activity of an enzyme or other protein.	GO:0051188	0.0445	102	17	10.3
GO/GPI_anchor_biosynthesis	The chemical reactions and pathways resulting in the formation of a glycosylphosphatidylinositol (GPI) anchor that attaches some membrane proteins to the lipid bilayer of the cell membrane. The phosphatidylinositol moiety is linked via the C-6 hydroxyl residue of inositol to a carbohydrate chain which is itself linked to the protein via an ethanolamine phosphate moiety, its amino group forming an…	GO:0006506	2.06e-10	26	16	2.63
GO/GPI_anchor_metabolism	The chemical reactions and pathways involving glycosylphosphatidylinositol anchors, molecular mechanisms for attaching membrane proteins to the lipid bilayer of cell membranes. Structurally they consist of a molecule of phosphatidylinositol to which is linked, via the C-6 hydroxyl of the inositol, a carbohydrate chain. This chain is in turn linked to the protein through an ethanolamine phosphate …	GO:0006505	4.58e-10	27	16	2.73
GO/mRNA_cleavage	Any process by which a pre-mRNA or mRNA molecule is cleaved at specific sites or in a regulated manner.	GO:0006379	1.28e-09	25	15	2.53
GO/ribosome-nucleus_export	The directed movement of a ribosome from the nucleus into the cytoplasm.	GO:0000054	5.6e-09	27	15	2.73
GO/transcription_initiation_from_Pol_II_promoter	Processes involved in starting transcription from the RNA polymerase II promoter.	GO:0006367	1.94e-05	45	15	4.55
GO/protein-ER_targeting	The process of directing proteins towards the endoplasmic reticulum (ER) using signals contained within the protein. One common mechanism uses a 16- to 30-residue signal sequence, typically located at the N-terminus of the protein and containing positively charged amino acids followed by a continuous stretch of hydrophobic residues, which directs the ribosome to the ER membrane and initiates tran…	GO:0045047	3.17e-06	35	14	3.54
GO/RNA-nucleus_export	The directed movement of RNA from the nucleus to the cytoplasm.	GO:0006405	0.0322	76	14	7.69
GO/mRNA_transport	The directed movement of mRNA, messenger ribonucleic acid, into, out of, within or between cells.	GO:0051028	0.04	81	14	8.2
GO/microtubule_cytoskeleton_organization_and_biogenesis	A process that is carried out at the cellular level which results in the formation, arrangement of constituent parts, or disassembly of cytoskeletal structures comprising microtubules and their associated proteins.	GO:0000226	0.04	81	14	8.2
GO/protein_amino_acid_acetylation	The addition of an acetyl group to a protein amino acid. An acetyl group is CH3CO-, derived from acetic [ethanoic] acid.	GO:0006473	0.0019	53	13	5.36
GO/mRNA-nucleus_export	The directed movement of mRNA from the nucleus to the cytoplasm.	GO:0006406	0.0199	65	13	6.58
GO/protein_amino_acid_acylation	The addition of an acyl group, any group or radical of the form RCO- where R is an organic group, to a protein amino acid.	GO:0043543	0.0199	65	13	6.58
GO/protein_amino_acid_glycosylation	The addition of a sugar unit to a protein amino acid, e.g. the addition of glycan chains to proteins.	GO:0006486	0.0488	74	13	7.49
GO/mRNA_catabolism	The chemical reactions and pathways resulting in the breakdown of mRNA, messenger RNA, which is responsible for carrying the coded genetic 'message', transcribed from DNA, to sites of protein assembly at the ribosomes.	GO:0006402	0.0384	66	12	6.68
GO/rRNA_modification	The covalent alteration of one or more nucleotides within rRNA, resulting in a change in the properties of the rRNA.	GO:0000154	7.37e-08	17	11	1.72
GO/mitochondrial_matrix_protein_import	The import of proteins across the outer and inner mitochondrial membranes into the matrix. Unfolded proteins enter the mitochondrial matrix with a chaperone protein; the information required to target the precursor protein from the cytosol to the mitochondrial matrix is contained within its N-terminal matrix-targeting sequence. Translocation of precursors to the matrix occurs at the rare sites wh…	GO:0030150	4.55e-06	23	11	2.33
GO/nuclear_import	The directed movement of substances into the nucleus.	GO:0051170	0.0228	55	11	5.56
GO/protein-nucleus_import	The directed movement of a protein from the cytoplasm to the nucleus.	GO:0006606	0.0228	55	11	5.56
GO/mitotic_sister_chromatid_segregation	The cell cycle process whereby replicated homologous chromosomes are organized and then physically separated and apportioned to two sets during the mitotic cell cycle. Each replicated chromosome, composed of two sister chromatids, aligns at the cell equator, paired with its homologous partner. One homolog of each morphologic type goes into each of the resulting chromosome sets.	GO:0000070	0.044	58	11	5.87
GO/G1_phase	Progression through G1 phase, one of two 'gap' phases in the cell cycle; G1 is the interval between the completion of DNA segregation (usually by mitosis or meiosis) and the beginning of DNA synthesis.	GO:0051318	0.000179	27	10	2.73
GO/G1_phase_of_mitotic_cell_cycle	Progression through G1 phase, one of two 'gap' phases in the mitotic cell cycle; G1 is the interval between the completion of mitosis and the beginning of DNA synthesis.	GO:0000080	0.000179	27	10	2.73
GO/protein-membrane_targeting	The process of directing proteins towards a membrane using signals contained within the protein.	GO:0006612	0.00185	35	10	3.54
GO/histone_acetylation	The modification of histones by addition of acetyl groups.	GO:0016573	0.00536	40	10	4.05
GO/RNA_3--end_processing	Any process involved in forming the mature 3' end of an RNA molecule.	GO:0031123	0.00646	41	10	4.15
